# Supplementary material for: A field boundary dataset for the canadian prairies derived from sentinel-2 imagery using the segment anything model
Source: Data Brief. 2026 Mar 23;66:112691. doi: 10.1016/j.dib.2026.112691 (PMC13054265; doi:10.1016/j.dib.2026.112691)
Supplement: Supplementary file 1 [file mmc1.txt]

The dataset is publicly available and can be accessed through the following resources:

1. Dataset download (Mendeley Data):
https://data.mendeley.com/datasets/2y568rt76w/1

The complete dataset is available for download in standard geospatial formats.

2. Online visualization (Google Earth Engine App):
https://soiladf2025.projects.earthengine.app/view/field-boundary-canadian-prairies

This interactive web application allows users to explore the field boundary dataset without downloading the data.

3. Code and documentation repositories:
https://github.com/thuanhavan/Prairies-Field-Boundary-Data

https://github.com/acilabuofs/Prairies-Field-Boundary-Data

The GitHub repositories provide source code, processing scripts, and documentation supporting dataset generation and reuse.
